# Supplementary material for: Assessment of Compaction, Temperature, and Duration Factors for Packaging and Transporting of Sterile Male Aedes aegypti (Diptera: Culicidae) under Laboratory Conditions
Source: Insects. 2022 Sep 17;13(9):847. doi: 10.3390/insects13090847 (PMC9501006; doi:10.3390/insects13090847)
Supplement: Supplementary file 1 [file insects-13-00847-s001.zip]

Archive with 1 entries (1 files):
- insects-1858035-supplementary.pdf
